# Supplementary material for: In Vitro Assessment of the Genotoxic Potential of Pristine Graphene Platelets
Source: Nanomaterials (Basel). 2021 Aug 27;11(9):2210. doi: 10.3390/nano11092210 (PMC8470272; doi:10.3390/nano11092210)
Supplement: Supplementary file 1 [file nanomaterials-11-02210-s001.zip]

Archive with 1 entries (1 files):
- nanomaterials-1328729-SI.pdf
